# Supplementary material for: The MtZ Strain: Molecular Characteristics and Outbreak Investigation of the Most Successful Mycobacterium tuberculosis Strain in Aragon Using Whole-Genome Sequencing
Source: Front Cell Infect Microbiol. 2022 May 24;12:887134. doi: 10.3389/fcimb.2022.887134 (PMC9173592; doi:10.3389/fcimb.2022.887134)
Supplement: Supplementary file 1 [file Table_1.xlsx]

## Sheet: Table S1_MtZ SNPs
Table S1. SNPs of MtZ strain when compared to H37Rv reference strain. If the SNP was not present in other L4.8 strains, it was considered as specific of MtZ strain.
Mutation point	Change	Gene	Funcional category	Mutation effect	Specific of the MtZ
371	C/T	dnaA	Information pathways-Replicación	Non-synonymous	Yes
1584	T/C	Intergenic region			Yes
5472	C/T	gyrB	Information pathways-Topoisomerasa	Non-synonymous	Yes
24445	C/G	fhaA	Regulatory proteins- Signal transduction	Non-synonymous	Yes
28640	T/C	Rv0024	Virulence, detoxification, adaptation	Synonymous	No
33670	C/T	Intergenic region			Yes
69194	T/G	Rv0064	Cell wall and cell processes	Non-synonymous	Yes
80541	C/G	Intergenic region			Yes
81649	C/G	Rv0072	Cell wall and cell processes	Synonymous	Yes
101989	G/A	ctpA	Cell wall and cell processes	Synonymous	Yes
113371	A/G	nrp	Lipid metabolism	Non-synonymous	Yes
117880	C/G	Rv0102	Cell wall and cell processes	Non-synonymous	Yes
143262	C/T	oxcA	Intermediary metabolism and respiration	Synonymous	Yes
151169	T/G	pepA	Intermediary metabolism and respiration	Non-synonymous	Yes
212244	G/A	Rv0180c	Cell wall and cell processes	Synonymous	No
219104-219105	GA/G	Rv0187	Intermediary metabolism and respiration	Reading frame alteration	Yes
220134	G/A	ilvD	Intermediary metabolism and respiration	Synonymous	Yes
226475	C/T	Rv0193c	Conserved hypotheticals	Non-synonymous	Yes
232361	A/G	Rv0197	Intermediary metabolism and respiration	Non-synonymous	Yes
284047	C/G	Rv0236c	Cell wall and cell processes	Synonymous	Yes
286174	C/T	Rv0236c	Cell wall and cell processes	Synonymous	Yes
317300	G/A	Rv0265c	Cell wall and cell processes	Synonymous	Yes
365513	G/A	Rv0303	Intermediary metabolism and respiration	Non-synonymous	Yes
380245	G/A	Rv0311	Conserved hypotheticals	Synonymous	Yes
397910	G/C	Rv0332	Conserved hypotheticals	Non-synonymous	Yes
411759-411767	Del	iniA	Cell wall and cell processes	Reading frame alteration	Yes
444309	C/T	Rv0366c	Conserved hypotheticals	Synonymous	Yes
452550	G/C	Rv0375c	Intermediary metabolism and respiration	Non-synonymous	Yes
454253	C/T	Rv0376c	Conserved hypotheticals	Synonymous	Yes
505454	C/T	lpqM	Cell wall and cell processes	Synonymous	Yes
546865	C/T	Intergenic region			Yes
587065	G/C	Rv0496	Conserved hypotheticals	Synonymous	Yes
631002	G/T	Rv0538	Cell wall and cell processes	Synonymous	Yes
688973	T/G	Intergenic region			Yes
718799	G/A	Rv0628c	Conserved hypotheticals	Non-synonymous	Yes
793421	T/G	lldD1	Intermediary metabolism and respiration	Non-synonymous	Yes
884985	C/T	Rv0791c	Conserved hypotheticals	Non-synonymous	Yes
905190	C/T	Intergenic region			Yes
966808	C/T	moaA2	Intermediary metabolism and respiration	Synonymous	Yes
972808	T/C	Rv0874c	Conserved hypotheticals	Non-synonymous	Yes
976375	C/T	Rv0877	Conserved hypotheticals	Synonymous	Yes
988310	C/T	Rv0888	Cell wall and cell processes	Non-synonymous	Yes
1030214	C/G	Rv0923c	Conserved hypotheticals	Non-synonymous	Yes
1039931	C/T	Intergenic region			Yes
1054646	C/T	Rv0945	Intermediary metabolism and respiration	STOP	Yes
1061770	A/C	Intergenic region			Yes
1082445	T/A	echA7	Lipid metabolism	Non-synonymous	No
1086556	G/A	accD2	Lipid metabolism	STOP	Yes
1090278	T/G	Intergenic region			Yes
1130526	G/A	ispE	Intermediary metabolism and respiration	Synonymous	No
1207386	A/G	mca	Virulence, detoxification, adaptation	Not STOP codon	Yes
1210525	T/G	Intergenic region			Yes
1227217	C/T	fum	Intermediary metabolism and respiration	Non-synonymous	No
1266091	A/G	Rv1138c	Intermediary metabolism and respiration	Non-synonymous	Yes
1273071	T/C	mmpL13a	Cell wall and cell processes	Non-synonymous	No
1289307	C/T	narG	Intermediary metabolism and respiration	Synonymous	Yes
1358042	G/A	Rv1215c	Conserved hypotheticals	Non-synonymous	Yes
1358411	T/C	Rv1215c	Conserved hypotheticals	Non-synonymous	Yes
1413109	G/A	mcr11/ MTB000063	Stable RNAs		Yes
1443365	G/C	Rv1289	Conserved hypotheticals	Non-synonymous	Yes
1460992	A/C	atpB	Intermediary metabolism and respiration	Non-synonymous	Yes
1474001	C/T	rrl	Stable RNAs-Ribosomal RNA 23S		No
1478182	G/A	alkA	Information pathways-Involved in the adaptive response to alkylation damage in DNA caused by alkylating agents	Non-synonymous	Yes
1485501	C/T	Rv1322A	Conserved hypotheticals	Non-synonymous	Yes
1492138	C/G	glgB	Intermediary metabolism and respiration	Non-synonymous	Yes
1504420	G/A	Rv1337	Cell wall and cell processes	Non-synonymous	Yes
1525502	C/T	Rv1357c	Conserved hypotheticals	Non-synonymous	Yes
1529677	A/C	Rv1358	Regulatory proteins-Transcription	Synonymous	Yes
1541209	G/A	lprF	Cell wall and cell processes	Non-synonymous	Yes
1558227	C/T	carB	Intermediary metabolism and respiration	Non-synonymous	Yes
1710786	T/G	Rv1519	Conserved hypotheticals	Synonymous	Yes
1782597	G/A	Intergenic region			Yes
1860228	G/T	pheT	Information pathways-phenylalanyl-tRNA synthetase	Synonymous	Yes
1884443-1884444	GT/TC	pks8	Lipid metabolism	Non-synonymous	Yes
1912539	C/T	Rv1687c	Cell wall and cell processes	Non-synonymous	Yes
1914977	A/C	G2	Stable RNAs		Yes
1916211	C/T	Rv1691	Conserved hypotheticals	Non-synonymous	Yes
1944933	C/T	Rv1718	Conserved hypotheticals	Non-synonymous	Yes
1952316	A/C	Rv1726	Intermediary metabolism and respiration	Synonymous	Yes
1953599	G/A	Rv1727	Conserved hypotheticals	Synonymous	Yes
1974661	C/T	Rv1747	Cell wall and cell processes	Synonymous	Yes
1976857	T/G	Rv1748	Conserved hypotheticals	Synonymous	Yes
1981095-1981096	GT/G	Intergenic region			Yes
2071567	G/A	Rv1825	Conserved hypotheticals	Non-synonymous	Yes
2094479	T/C	gnd1	Intermediary metabolism and respiration	Non-synonymous	Yes
2099039	C/A	ureC	Intermediary metabolism and respiration	Non-synonymous	Yes
2173090	C/G	lppF	Cell wall and cell processes	Non-synonymous	Yes
2175826	C/G	lipD	Intermediary metabolism and respiration	Synonymous	Yes
2184176	G/A	fadE18	Lipid metabolism	Non-synonymous	No
2184715-2184716	TG/T	fadE18	Lipid metabolism	Reading frame alteration	No
2199616	G/A	Intergenic region			Yes
2213395	A/G	mce3D	Virulence, detoxification, adaptation	Non-synonymous	Yes
2216011-2216012	TG/T	mce3F	Virulence, detoxification, adaptation	Reading frame alteration	Yes
2242928	A/C	Intergenic region			Yes
2246603	C/T	Rv2000	Conserved hypotheticals	Synonymous	No
2268952	A/C	Rv2024c	Conserved hypotheticals	Non-synonymous	Yes
2293955	A/C	Rv2047c	Conserved hypotheticals	Non-synonymous	Yes
2298776	C/A	pks12	Lipid metabolism	Synonymous	Yes
2356027	C/T	Rv2097c	Intermediary metabolism and respiration	Synonymous	Yes
2373539	C/T	Rv2113	Cell wall and cell processes	Non-synonymous	Yes
2373696	ins varias pb	Rv2113	Cell wall and cell processes	Reading frame alteration	Yes
2397635	C/A	lppL	Cell wall and cell processes	Non-synonymous	Yes
2410390	C/T	ftsQ	Cell wall and cell processes	Synonymous	Yes
2410831	T/C	murC	Cell wall and cell processes	Non-synonymous	Yes
2436481	G/C	mptA	Cell wall and cell processes	Synonymous	Yes
2439204	A/G	Rv2177c			Yes
2448966	G/A	fadD15	Lipid metabolism	Synonymous	Yes
2480796	G/A	ephD	Virulence, detoxification, adaptation	Synonymous	Yes
2489669	A/C	glnE	Intermediary metabolism and respiration	Synonymous	Yes
2507254	G/A	ptpA	Regulatory proteins-Involved in signal transduction	Non-synonymous	No
2565679	C/A	Rv2294	Intermediary metabolism and respiration	Non-synonymous	Yes
2596092	G/C	Rv2323c	Conserved hypotheticals	Non-synonymous	Yes
2729103	T/C	Rv2433c	Conserved hypotheticals	Non-synonymous	Yes
2742477	T/C	rne	Information pathways-ribonuclease E	Synonymous	Yes
2759943	C/T	mmuM	Intermediary metabolism and respiration	Synonymous	Yes
2762592	T/G	clpP2	Intermediary metabolism and respiration	Non-synonymous	Yes
2788195	C/T	plsB2	Lipid metabolism	Synonymous	Yes
2792763	C/T	lipQ	Intermediary metabolism and respiration	Non-synonymous	Yes
2809250	C/T	pdhC	Intermediary metabolism and respiration	Synonymous	No
2864227	C/T	aroF	Intermediary metabolism and respiration	Synonymous	Yes
2884398	C/G	Intergenic region			No
2899426	G/A	Rv2575	Cell wall and cell processes	Non-synonymous	Yes
2903169	G/A	Rv2578c	Conserved hypotheticals	Synonymous	Yes
2930254	G/A	Rv2601A	Virulence, detoxification, adaptation	Non-synonymous	Yes
2955061	T/C	Rv2628	Conserved hypotheticals	Non-synonymous	No
3003123	G/A	arsB1	Cell wall and cell processes	Non-synonymous	Yes
3005789	T/C	Intergenic region			No
3017134	G/T	ppgK	Intermediary metabolism and respiration	Non-synonymous	No
3062858	G/T	Rv2750	Intermediary metabolism and respiration	Non-synonymous	Yes
3089689	C/G	pepR	Intermediary metabolism and respiration	Non-synonymous	Yes
3117022	T/G	Rv2812	Insertion seqs and phages	Non-synonymous	Yes
3164260	G/A	Rv2854	Conserved hypotheticals	Non-synonymous	Yes
3168967	C/A	Rv2857c	Intermediary metabolism and respiration	Synonymous	No
3190721	C/T	cdsA	Lipid metabolism	Non-synonymous	No
3207052	A/G	Rv2897c	Conserved hypotheticals	Synonymous	Yes
3207640	C/T	Rv2897c	Conserved hypotheticals	Synonymous	Yes
3208502	C/T	Intergenic region			Yes
3232108	C/T	amt	Cell wall and cell processes	Synonymous	Yes
3275416	C/G	papA5	Lipid metabolism	Synonymous	Yes
3296843	A/G	pks15	Lipid metabolism	Non-synonymous	Yes
3296972	C/A	pks15	Lipid metabolism	Non-synonymous	Yes
3349758	G/T	gltS	Information pathways-translation	Non-synonymous	Yes
3359150	T/C	Rv3000	Cell wall and cell processes	Non-synonymous	Yes
3414557	G/C	nrdI	Information pathways- involved in ribonucleotide reductase function	Non-synonymous	Yes
3419467	C/T	Intergenic region			No
3427191-3427194	DEL	Intergenic region			Yes
3428818	A/C	cstA	Virulence, detoxification, adaptation	Synonymous	Yes
3434713	T/G	Rv3071	Conserved hypotheticals	Non-synonymous	Yes
3445130	G/A	pknK	Regulatory proteins	Non-synonymous	Yes
3447666	T/C	virS	Virulence, detoxification, adaptation	Non-synonymous	Yes
3468628-3468629	AC/GA	Rv3099c	Conserved hypotheticals	Non-synonymous	Yes
3469024	G/A	Rv3099c	Conserved hypotheticals	Non-synonymous	Yes
3496931	T/C	Rv3131	Conserved hypotheticals	Synonymous	Yes
3518501	C/T	nuoG	Intermediary metabolism and respiration	Synonymous	Yes
3544390	G/A	mesT	Virulence, detoxification, adaptation	Non-synonymous	Yes
3545175	G/A	mesT	Virulence, detoxification, adaptation	Synonymous	Yes
3551134-3551144	DEL	Intergenic region			Yes
3563387	C/G	Rv3194c	Cell wall and cell processes	Non-synonymous	Yes
3564666	C/T	Rv3195	Conserved hypotheticals	Synonymous	Yes
3610610	G/A	Rv3234c	Lipid metabolism	STOP	Yes
3701000	C/A	Rv3312A	Cell wall and cell processes	Non-synonymous	Yes
3702632	A/C	deoA	Intermediary metabolism and respiration	Non-synonymous	Yes
3707594	G/A	Intergenic region			Yes
3719999	C/G	Rv3333c	Conserved hypotheticals	Non-synonymous	Yes
3777042	C/T	Rv3365c	Conserved hypotheticals	Non-synonymous	Yes
3836739	G/A	groEl1	Virulence, detoxification, adaptation	Synonymous	No
3840764	C/G	alr	Intermediary metabolism and respiration	Synonymous	Yes
3867085	C/T	Rv3447c	Cell wall and cell processes	Non-synonymous	Yes
3896705-3896726	DEL	Rv3479	Cell wall and cell processes	Reading frame alteration	Yes
4028292	C/T	Rv3586	Conserved hypotheticals	Synonymous	No
4040282	C/T	clpC1	Intermediary metabolism and respiration	Synonymous	Yes
4078051	T/C	Rv3639c	Conserved hypotheticals	Non-synonymous	Yes
4096712	G/C	Rv3658c	Cell wall and cell processes	Synonymous	Yes
4111107	A/G	Rv3669	Cell wall and cell processes	Non-synonymous	Yes
4126647	G/A	Intergenic region			Yes
4144477	G/A	Rv3701c	Conserved hypotheticals	Non-synonymous	Yes
4145009	G/A	Rv3702c	Conserved hypotheticals	Synonymous	Yes
4154165	G/A	leuA	Intermediary metabolism and respiration	Synonymous	Yes
4158865	G/A	cobQ2	Intermediary metabolism and respiration	Synonymous	Yes
4173128	G/A	Rv3727	Intermediary metabolism and respiration	Synonymous	Yes
4188020	A/G	Rv3737	Cell wall and cell processes	Non-synonymous	No
4197895	C/G	Rv3749c	Conserved hypotheticals	Non-synonymous	Yes
4200576	C/G	tyrA	Intermediary metabolism and respiration	Synonymous	Yes
4202069	T/G	proZ	Virulence, detoxification, adaptation	Non-synonymous	Yes
4230597	G/A	Rv3784	Intermediary metabolism and respiration	Synonymous	Yes
4234664	G/A	Intergenic region			Yes
4237297	G/A	Rv3791	Lipid metabolism	Non-synonymous	Yes
4241411	A/G	embC	Cell wall and cell processes	Non-synonymous	Yes
4273556	C/A	Intergenic region			Yes
4278358	C/G	Intergenic region			Yes
4284570	A/C	papA2	Lipid metabolism	Non-synonymous	No
4307292	C/T	Rv3833	Regulatory proteins	Synonymous	Yes
4370867	G/A	Rv3887c	Cell wall and cell processes	Non-synonymous	Yes
4388870	C/G	Rv3903c	Conserved hypotheticals	Synonymous	Yes

## Sheet: Table S2_SNP distance
Table S2. Genetic distance based in the number of SNPs among the different MtZ isolates. The ones shadowed in green had ≤ 5 SNPs and therefore were considered recent contact. Case 4 was eliminated because it had too many SNPs, which could be due
	Case 3	Case 8	Case 10	Case 14	Case 13	Case 204	Case 200	Case 2	Case 15	Case 18	Case 28	Case 69	Case 68	Case 187	Case 12	Case 230	Case 233	Case 238	Case 179	Case 197	Case 77	Case 116	Case 129	Case 117	Case 124	Case 178	Case 228	Case 171	Case 149	Case 229	Case 51	Case 239	Case 227	Case 235	Case 7	Case 0	Case 108	Case 237	Case 24	Case 231	Case 232	Case 224	Case 236	Case 5	Case 56	Case 42	Case 172	Case 122	Case 184
Case 3	0	0	0	0	0	0	0	1	1	1	1	1	1	1	1	2	2	2	2	2	2	2	3	2	3	3	3	3	3	3	3	5	4	4	3	3	4	6	6	7	9	9	9	1	0	1	1	2	2
Case 8	0	0	0	0	0	0	0	1	1	1	1	1	1	1	1	2	2	2	2	2	2	2	3	2	3	3	3	3	3	3	3	5	4	4	3	3	4	6	6	7	9	9	9	1	0	1	1	2	2
Case 10	0	0	0	0	0	0	0	1	1	1	1	1	1	1	1	2	2	2	2	2	2	2	3	2	3	3	3	3	3	3	3	5	4	4	3	3	4	6	6	7	9	9	9	1	0	1	1	2	2
Case 14	0	0	0	0	0	0	0	1	1	1	1	1	1	1	1	2	2	2	2	2	2	2	3	2	3	3	3	3	3	3	3	5	4	4	3	3	4	6	6	7	9	9	9	1	0	1	1	2	2
Case 13	0	0	0	0	0	0	0	1	1	1	1	1	1	1	1	2	2	2	2	2	2	2	3	2	3	3	3	3	3	3	3	5	4	4	3	3	4	6	6	7	9	9	9	1	0	1	1	2	2
Case 204	0	0	0	0	0	0	0	1	1	1	1	1	1	1	1	2	2	2	2	2	2	2	3	2	3	3	3	3	3	3	3	5	4	4	3	3	4	6	6	7	9	9	9	1	0	1	1	2	2
Case 200	0	0	0	0	0	0	0	1	1	1	1	1	1	1	1	2	2	2	2	2	2	2	3	2	3	3	3	3	3	3	3	5	4	4	3	3	4	6	6	7	9	9	9	1	0	1	1	2	2
Case 2	1	1	1	1	1	1	1	0	0	2	2	2	2	2	2	3	3	3	3	3	2	3	4	3	2	4	4	4	4	4	4	6	3	3	4	4	5	5	7	8	10	8	10	2	1	2	2	3	3
Case 15	1	1	1	1	1	1	1	0	0	2	2	2	2	2	2	3	3	3	3	3	3	3	4	3	2	4	4	4	4	4	4	6	3	3	4	4	5	5	7	8	10	8	10	2	1	2	2	3	3
Case 18	1	1	1	1	1	1	1	2	2	0	2	2	2	2	2	3	3	3	3	3	3	3	4	3	4	4	4	4	4	4	4	6	5	5	4	4	5	7	7	8	10	10	10	2	1	2	2	3	3
Case 28	1	1	1	1	1	1	1	2	2	2	0	2	2	2	2	3	3	3	3	3	3	3	4	3	4	4	4	4	4	4	4	6	5	5	4	4	5	7	7	8	10	10	10	2	1	2	2	3	3
Case 69	1	1	1	1	1	1	1	2	2	2	2	0	2	2	2	3	3	3	3	3	3	3	4	3	4	4	4	4	4	4	4	6	5	5	4	4	5	7	7	8	10	10	10	2	1	2	2	3	3
Case 68	1	1	1	1	1	1	1	2	2	2	2	2	0	2	2	3	3	3	3	3	3	3	4	3	4	4	4	4	4	4	4	6	4	5	4	4	5	7	7	8	10	10	10	2	1	2	2	3	3
Case 187	1	1	1	1	1	1	1	2	2	2	2	2	2	0	2	3	3	3	3	3	3	3	4	3	4	4	4	4	4	4	4	6	5	5	4	4	5	7	7	8	10	10	10	2	1	2	2	3	3
Case 12	1	1	1	1	1	1	1	2	2	2	2	2	2	2	0	3	3	3	3	3	3	3	4	3	4	4	4	4	4	4	4	6	5	5	4	4	5	7	7	8	10	10	10	2	1	2	2	3	3
Case 230	2	2	2	2	2	2	2	3	3	3	3	3	3	3	3	0	4	4	4	4	4	4	5	4	5	5	5	5	5	5	5	7	6	6	5	5	6	8	8	9	11	11	11	3	2	3	3	4	4
Case 233	2	2	2	2	2	2	2	3	3	3	3	3	3	3	3	4	0	4	4	4	4	4	5	4	5	5	5	5	5	5	5	7	6	6	5	5	6	8	8	9	11	11	11	3	2	3	3	4	4
Case 238	2	2	2	2	2	2	2	3	3	3	3	3	3	3	3	4	4	0	4	4	4	4	5	4	5	5	5	5	5	5	5	7	6	6	5	5	6	8	8	9	11	11	11	3	2	3	3	4	4
Case 179	2	2	2	2	2	2	2	3	3	3	3	3	3	3	3	4	4	4	0	4	4	4	5	4	5	5	5	5	5	5	5	7	6	6	5	5	6	8	8	9	11	11	11	3	2	3	3	4	4
Case 197	2	2	2	2	2	2	2	3	3	3	3	3	3	3	3	4	4	4	4	0	4	4	5	4	5	5	5	5	5	5	5	7	6	6	5	5	6	8	8	9	11	11	11	3	2	3	3	4	4
Case 77	2	2	2	2	2	2	2	3	3	3	3	3	3	3	3	4	4	4	4	4	0	4	5	4	5	5	5	5	5	5	5	7	6	6	5	5	6	8	8	9	11	11	11	3	2	3	3	4	4
Case 116	2	2	2	2	2	2	2	3	3	3	3	3	3	3	3	4	4	4	4	4	4	0	5	4	5	5	5	5	5	3	5	7	6	6	5	5	6	8	8	9	11	11	11	3	2	3	3	4	4
Case 129	3	3	3	3	3	3	3	4	4	4	4	4	4	4	4	5	5	5	5	5	5	5	0	1	6	6	6	6	6	6	6	8	7	7	6	6	7	9	9	10	12	12	12	4	3	4	4	5	5
Case 117	2	2	2	2	2	2	2	3	3	3	3	3	3	3	3	4	4	4	4	4	4	4	1	0	5	5	5	5	5	5	5	7	6	6	5	5	6	8	8	9	11	11	11	3	2	3	3	4	4
Case 124	3	3	3	3	3	3	3	2	2	4	4	4	4	4	4	5	5	5	5	5	5	5	6	5	0	6	6	6	6	6	6	8	5	5	6	6	7	7	9	10	12	10	12	4	3	4	4	5	5
Case 178	3	3	3	3	3	3	3	2	4	4	4	4	4	4	4	5	5	5	5	5	5	5	6	5	6	0	6	6	6	6	6	8	7	7	6	6	7	9	9	10	12	12	12	4	3	4	4	5	5
Case 228	3	3	3	3	3	3	3	4	4	4	4	4	4	4	4	5	5	5	5	5	5	5	6	5	6	6	0	6	6	6	6	8	7	7	6	6	7	9	9	10	12	12	12	4	3	4	4	5	5
Case 171	3	3	3	3	3	3	3	4	4	4	4	4	4	4	4	5	5	5	5	5	5	5	6	5	6	6	6	0	6	6	6	8	7	7	6	6	7	9	9	10	12	12	12	4	3	4	4	5	5
Case 149	3	3	3	3	3	3	3	4	4	4	4	4	4	4	4	5	5	5	5	5	5	5	6	5	6	6	6	6	0	6	6	8	7	7	6	6	7	9	9	10	12	12	12	4	3	4	4	5	5
Case 229	3	3	3	3	3	3	3	4	4	4	4	4	4	4	4	5	5	5	5	5	5	5	6	5	6	6	6	6	6	0	0	2	7	7	6	6	7	9	9	10	12	12	12	4	3	4	4	5	5
Case 51	3	3	3	3	3	3	3	4	4	4	4	4	4	4	4	5	5	5	5	5	5	5	6	5	6	6	6	6	6	0	0	2	7	7	6	6	7	9	9	10	12	12	12	4	3	4	4	5	5
Case 239	5	5	5	5	5	5	5	6	6	6	6	6	6	6	6	7	7	7	7	7	7	7	8	7	8	8	8	8	8	2	2	0	9	9	8	8	9	11	11	12	14	14	14	6	5	6	6	7	7
Case 227	4	4	4	4	4	4	4	3	3	5	5	5	5	5	5	6	6	6	6	6	6	6	7	6	5	7	7	7	7	7	7	9	0	6	7	7	8	8	10	11	13	11	13	5	4	5	5	6	6
Case 235	4	4	4	4	4	4	4	3	3	5	5	5	5	5	5	6	6	6	6	6	6	6	7	6	5	7	7	7	7	7	7	9	6	0	7	7	8	8	10	11	13	11	13	5	4	5	5	6	6
Case 7	3	3	3	3	3	3	3	4	4	4	4	4	4	4	4	5	5	5	5	5	5	5	6	5	6	6	6	6	6	6	6	8	7	7	0	6	7	9	9	10	12	12	12	4	3	4	4	5	5
Case 0	3	3	3	3	3	3	3	4	4	4	4	4	4	4	4	5	5	5	5	5	5	5	6	5	6	6	6	6	6	6	6	8	7	7	6	0	7	9	9	10	12	12	12	4	3	4	4	5	5
Case 108	4	4	4	4	4	4	4	5	5	5	5	5	5	5	5	6	6	6	6	6	6	6	7	6	7	7	7	7	7	7	7	9	8	8	7	7	0	10	10	11	13	13	13	5	4	5	5	6	6
Case 237	6	6	6	6	6	6	6	5	5	7	7	7	7	7	7	8	8	8	8	8	8	8	9	8	7	9	9	9	9	9	9	11	8	8	9	9	10	0	12	13	15	13	15	7	6	7	7	8	8
Case 24	6	6	6	6	6	6	6	7	7	7	7	7	7	7	7	8	8	8	8	8	8	8	9	8	9	9	9	9	9	9	9	11	10	10	9	9	10	12	0	13	15	15	15	7	6	7	7	8	8
Case 231	7	7	7	7	7	7	7	8	8	8	8	8	8	8	8	9	9	9	9	9	9	9	10	9	10	10	10	10	10	10	10	12	11	11	10	10	11	13	13	0	16	16	16	8	7	8	8	9	9
Case 232	9	9	9	9	9	9	9	10	10	10	10	10	10	10	10	11	11	11	11	11	11	11	12	11	12	12	12	12	12	12	12	14	13	13	12	12	13	15	15	16	0	18	18	10	9	10	10	11	11
Case 224	9	9	9	9	9	9	9	8	8	10	10	10	10	10	10	11	11	11	11	11	11	11	12	11	10	12	12	12	12	12	12	14	11	11	12	12	13	13	15	16	18	0	18	10	9	10	10	11	11
Case 236	9	9	9	9	9	9	9	10	10	10	10	10	10	10	10	11	11	11	11	11	11	11	12	11	12	12	12	12	12	12	12	14	13	13	12	12	13	15	15	16	18	18	0	10	9	10	10	11	11
Case 5	1	1	1	1	1	1	1	2	2	2	2	2	2	2	2	3	3	3	3	3	3	3	4	3	4	4	4	4	4	4	4	6	5	5	4	4	5	7	7	8	10	10	10	0	1	2	2	3	3
Case 56	0	0	0	0	0	0	0	1	1	1	1	1	1	1	1	2	2	2	2	2	2	2	3	2	3	3	3	3	3	3	3	5	4	4	3	3	4	6	6	7	9	9	9	1	0	1	1	2	2
Case 42	1	1	1	1	1	1	1	2	2	2	2	2	2	2	2	3	3	3	3	3	3	3	4	3	4	4	4	4	4	4	4	6	5	5	4	4	5	7	7	8	10	10	10	2	1	0	2	3	3
Case 172	1	1	1	1	1	1	1	2	2	2	2	2	2	2	2	3	3	3	3	3	3	3	4	3	4	4	4	4	4	4	4	6	5	5	4	4	5	7	7	8	10	10	10	2	1	2	0	3	3
Case 122	2	2	2	2	2	2	2	3	3	3	3	3	3	3	3	4	4	4	4	4	4	4	5	4	5	5	5	5	5	5	5	7	6	6	5	5	6	8	8	9	11	11	11	3	2	3	3	0	0
Case 184	2	2	2	2	2	2	2	3	3	3	3	3	3	3	3	4	4	4	4	4	4	4	5	4	5	5	5	5	5	5	5	7	6	6	5	5	6	8	8	9	11	11	11	3	2	3	3	0	0
Case 146	3	3	3	3	3	3	3	4	4	4	4	4	4	4	4	5	5	5	5	5	5	5	6	5	6	6	6	6	6	6	6	8	7	7	6	6	7	9	9	9	12	12	12	4	3	4	4	5	5
Case 198	3	3	3	3	3	3	3	4	4	4	4	4	4	4	4	5	5	5	5	5	5	5	6	5	6	6	6	6	6	6	6	8	7	7	6	6	7	9	9	10	12	12	12	4	3	4	4	5	5
Case 182	4	4	4	4	4	4	4	3	3	5	5	5	5	5	5	6	6	6	6	6	6	6	7	6	5	7	7	7	7	7	7	9	6	6	7	7	8	8	10	11	13	11	13	5	4	5	5	6	6
Case 202	4	4	4	4	4	4	4	5	5	5	5	5	5	5	5	6	6	4	6	6	6	6	7	6	7	7	7	7	7	7	7	9	8	8	7	7	8	10	10	11	13	13	13	5	4	5	5	6	6
Case 234	7	7	7	7	7	7	7	8	8	8	8	8	8	8	8	9	9	9	9	9	9	9	10	9	10	10	10	10	10	10	10	12	11	11	10	10	11	13	13	14	16	16	16	8	7	8	8	9	9
Case 220	5	5	5	5	5	5	5	6	6	6	6	6	6	6	6	7	7	7	7	7	7	7	8	7	8	8	8	8	8	8	8	10	9	9	8	8	9	10	10	11	13	13	13	6	5	6	6	7	7
Case 209	2	2	2	2	2	2	2	3	3	3	3	3	3	3	3	4	4	4	4	4	4	4	5	4	5	5	5	5	5	5	5	7	6	6	5	5	6	8	8	9	11	11	11	3	2	3	3	4	4
[truncated: 9 more columns]
